# Supplementary material for: Reactogenicity of an Inactivated, Split-Virion Quadrivalent Influenza Vaccine in Infants and Children Aged ≥6 Months to <9 Years
Source: Vaccines (Basel). 2025 Sep 30;13(10):1019. doi: 10.3390/vaccines13101019 (PMC12568138; doi:10.3390/vaccines13101019)
Supplement: Supplementary file 1 [file vaccines-13-01019-s001.zip]

Archive with 1 entries (1 files):
- vaccines-3862914-supplementary.pdf
